# Supplementary material for: Pre-Harvest Factors Drive Metabolic and Flavor Variations in Hainan Dayezhong Black Tea
Source: Foods. 2026 Jun 16;15(12):2164. doi: 10.3390/foods15122164 (PMC13298297; doi:10.3390/foods15122164)
Supplement: Supplementary file 1 [file foods-15-02164-s001.zip]

Archive with 2 entries (2 files):
- foods-4319581-supplementary.pdf
- Table S2.xlsx
