# Supplementary material for: Pre-Harvest Factors Drive Metabolic and Flavor Variations in Hainan Dayezhong Black Tea
Source: Foods. 2026 Jun 16;15(12):2164. doi: 10.3390/foods15122164 (PMC13298297; doi:10.3390/foods15122164)
Supplement: Supplementary file 1 [file foods-15-02164-s001.zip › Table S2.xlsx]

## Sheet: Sheet1
Table S2 Differential metabolites in Hainan Dayezhong black tea samples
ID	Compounds	DY1-1	DY1-2	DY1-3	DY2-1	DY2-2	DY2-3	DY3-1	DY3-2	DY3-3	DY4-1	DY4-2	DY4-3	DY5-1	DY5-2	DY5-3	QC1	QC2	QC3	QC	DY1	DY2	DY3	DY4	DY5	Class	Molecular Weight (Da)	Formula	RT
Com_22_pos	6-Gingerol	1573000	1171000	2174000	1682000	2430000	2593000	3509000	3117000	2791000	6050000	5246000	3217000	2444000	1974000	1913000	2112000	2575000	2279000	2322000	1.63933e+06	2235000	3139000	4.83767e+06	2.11033e+06	Phenols And Its Derivatives	294.39	C17H26O4	10.748
Com_29_pos	(-)-epigallocatechin	283800000	221700000	306100000	28810000	143000000	24600000	26230000	64880000	69400000	95160000	216800000	64500000	180700000	123200000	238500000	155400000	169800000	173700000	166300000	2.70533e+08	65470000	5.35033e+07	1.25487e+08	180800000	Flavonoids	306.27	C15H14O7	5.098
Com_45_pos	Abietic Acid	3080000	4462000	5776000	70900	1693000	550000	2718000	3011000	343200	750900	857600	405100	699100	1013000	263500	1534000	1623000	2008000	1.72167e+06	4.43933e+06	771300	2.02407e+06	671200	658533	Terpenoids	302.45	C20H30O2	14.89
Com_46_pos	Melezitose	10150000	3840000	7874000	7086000	5056000	3070000	2472000	1919000	3306000	11980000	14110000	15440000	14800000	29130000	15320000	5225000	8613000	10640000	8.15933e+06	7288000	5.07067e+06	2.56567e+06	1.38433e+07	19750000	Carbohydrates And Its Derivatives	504.44	C18H32O16	0.998
Com_49_pos	2-Phenylethylamine	1788000	1041000	982800	6798000	5360000	8276000	4201000	5339000	7993000	2113000	1941000	1870000	2179000	1850000	1537000	3613000	3193000	2880000	3.22867e+06	1270600	6.81133e+06	5.84433e+06	1.97467e+06	1.85533e+06	Amines	121.18	C8H11N	4.584
Com_57_pos	Isonicotinic acid	11200000	11420000	11910000	5361000	4852000	4745000	5757000	6245000	6048000	14630000	11860000	10820000	11770000	13270000	12760000	8495000	11140000	9810000	9815000	11510000	4986000	6.01667e+06	1.24367e+07	12600000	Vitamins	123.11	C6H5NO2	1.029
Com_65_pos	Gallocatechin gallate	191400000	179300000	242600000	2937000	65830000	40240000	12820000	31540000	7293000	99610000	170500000	66900000	194000000	131400000	258900000	132200000	150400000	151600000	1.44733e+08	2.04433e+08	3.63357e+07	1.72177e+07	1.12337e+08	1.94767e+08	Organic Acid And Its Derivatives	458.372	C22H18O11	6.01
Com_74_pos	Schaftoside	111000000	47590000	43870000	219000000	133300000	115000000	112200000	108300000	189500000	33490000	62000000	40860000	20420000	11290000	9462000	82180000	98880000	105900000	9.56533e+07	6.74867e+07	1.55767e+08	1.36667e+08	45450000	13724000	Flavonoids	564.492	C26H28O14	6.074
Com_81_pos	L-Pipecolate	10860000	11950000	9655000	3360000	3072000	3663000	3727000	4398000	3069000	5648000	10340000	5852000	9374000	7690000	8937000	5836000	5653000	5692000	5727000	1.08217e+07	3365000	3.73133e+06	7280000	8667000	Amino Acid And Its Derivatives	129.16	C6H11NO2	1.049
Com_82_pos	Pipecolic acid	59620000	80390000	46570000	68320000	7726000	44170000	55810000	64830000	50010000	65440000	82230000	67530000	107400000	100200000	104100000	57580000	52820000	61990000	5.74633e+07	6.21933e+07	40072000	5.68833e+07	7.17333e+07	103900000	Amino Acid And Its Derivatives	129.16	C6H11NO2	1.042
Com_83_pos	L-Tryptophan	161400000	149400000	148200000	83630000	72140000	89030000	91580000	89120000	96150000	129800000	144300000	121000000	150200000	145400000	145500000	115500000	125400000	121600000	1.20833e+08	153000000	81600000	9.22833e+07	131700000	1.47033e+08	Amino Acid And Its Derivatives	204.23	C11H12N2O2	4.894
Com_85_pos	D-glutamine	37310000	41870000	42570000	14000000	11180000	17220000	22730000	24060000	18190000	34060000	37200000	33080000	30450000	37490000	41760000	35540000	28950000	25850000	3.01133e+07	4.05833e+07	1.41333e+07	21660000	34780000	3.65667e+07	Amino Acid And Its Derivatives	146.14	C5H10N2O3	0.86
Com_86_pos	isoleucine	487800000	535100000	440900000	275800000	236700000	296900000	302000000	343800000	309600000	326900000	389500000	334400000	432600000	422700000	430500000	359600000	390000000	376400000	3.75333e+08	4.87933e+08	269800000	3.18467e+08	3.50267e+08	428600000	Amino Acid And Its Derivatives	131.17	C6H13NO2	2.11
Com_87_pos	L-Leucine	246000000	343200000	234400000	122300000	90480000	136000000	147000000	165700000	145100000	129300000	163500000	138200000	195500000	198200000	191000000	179500000	176600000	165400000	1.73833e+08	2.74533e+08	116260000	152600000	1.43667e+08	194900000	Amino Acid And Its Derivatives	131.17	C6H13NO2	2.32
Com_89_pos	L-Theanine	192600000	235500000	172100000	237000000	188400000	216100000	231900000	213700000	206200000	252900000	289900000	325500000	290300000	373900000	303400000	189200000	238600000	265000000	2.30933e+08	2.00067e+08	2.13833e+08	2.17267e+08	2.89433e+08	3.22533e+08	Amino Acid And Its Derivatives	174.2	C7H14N2O3	1.49
Com_91_pos	4-Aminobutyric acid	5824000	7493000	3544000	3204000	2738000	4054000	4376000	5459000	4707000	3474000	3140000	3174000	3752000	3265000	5910000	5840000	4128000	3459000	4.47567e+06	5.62033e+06	3332000	4.84733e+06	3.26267e+06	4309000	Amino Acid And Its Derivatives	103.12	C4H9NO2	0.864
Com_95_pos	L-Alanine	8385000	11070000	7777000	4459000	4395000	5092000	4532000	5659000	4957000	4029000	4083000	5275000	3256000	3909000	3671000	6924000	5283000	4512000	5573000	9.07733e+06	4.64867e+06	5.04933e+06	4.46233e+06	3612000	Amino Acid And Its Derivatives	89.09	C3H7NO2	0.86
Com_96_pos	L-aspartic Acid	12760000	12890000	17010000	14790000	14750000	15900000	18610000	18740000	17920000	12710000	10660000	11930000	13410000	13210000	13020000	15450000	13480000	13100000	14010000	14220000	1.51467e+07	1.84233e+07	1.17667e+07	1.32133e+07	Amino Acid And Its Derivatives	133.1	C4H7NO4	0.86
Com_97_pos	L-arginine	4125000	38820000	6547000	2716000	2428000	2928000	5109000	4574000	3737000	5334000	7272000	7030000	13710000	8081000	8615000	5584000	8135000	9595000	7.77133e+06	1.64973e+07	2.69067e+06	4.47333e+06	6.54533e+06	1.01353e+07	Amino Acid And Its Derivatives	174.2	C6H14N4O2	0.794
Com_100_pos	D-Proline	270800000	264100000	241000000	133300000	133700000	151000000	145100000	165200000	151400000	170900000	172700000	139900000	215400000	188100000	210800000	176000000	185300000	176000000	179100000	2.58633e+08	1.39333e+08	153900000	1.61167e+08	2.04767e+08	Amino Acid And Its Derivatives	115.13	C5H9NO2	0.967
Com_103_pos	N-Methylsarcosine	23970000	23690000	22020000	13860000	13480000	16660000	13800000	15580000	17380000	15130000	14510000	13760000	13900000	14050000	16520000	19670000	16150000	14690000	1.68367e+07	2.32267e+07	1.46667e+07	1.55867e+07	1.44667e+07	1.48233e+07	Amino Acid And Its Derivatives	103.12	C4H9NO2	0.9
Com_108_pos	H-Abu-OH	9390000	11610000	8980000	4495000	4547000	5171000	4412000	4876000	5018000	5525000	5723000	4967000	5213000	5191000	5693000	7307000	5748000	5414000	6.15633e+06	9.99333e+06	4.73767e+06	4.76867e+06	5405000	5.36567e+06	Amino Acid And Its Derivatives	103.12	C4H9NO2	0.947
Com_109_pos	L-Glutamic acid	110900000	162800000	127400000	64900000	60990000	60480000	69780000	71500000	52480000	77290000	85420000	63210000	69470000	74400000	71650000	87760000	83830000	83500000	85030000	133700000	6.21233e+07	6.45867e+07	7.53067e+07	71840000	Amino Acid And Its Derivatives	147.13	C5H9NO4	0.886
Com_110_pos	D-2-Aminobutyric acid	6129000	7500000	5763000	2710000	2622000	3213000	2720000	2873000	3309000	3363000	3484000	2984000	3246000	3291000	3389000	4795000	3558000	3409000	3.92067e+06	6464000	2.84833e+06	2.96733e+06	3277000	3.30867e+06	Organic Acid And Its Derivatives	103.12	C4H9NO2	0.947
Com_111_pos	DL-Norvaline	180300000	178600000	158200000	82520000	73740000	80270000	90740000	103500000	89710000	97550000	107100000	95150000	130700000	120800000	117900000	117700000	110800000	101000000	1.09833e+08	1.72367e+08	7.88433e+07	94650000	9.99333e+07	1.23133e+08	Amino Acid And Its Derivatives	117.15	C5H11NO2	1.068
Com_114_pos	D-Phenylalanine	561200000	571700000	541700000	511300000	479600000	508400000	515300000	533600000	502000000	491600000	512200000	492100000	545400000	518100000	514200000	518400000	511500000	512800000	5.14233e+08	558200000	4.99767e+08	5.16967e+08	4.98633e+08	525900000	Amino Acid And Its Derivatives	165.19	C9H11NO2	4.106
Com_116_pos	Nicotinamide	16970000	22200000	12740000	37330000	29360000	37130000	25840000	28330000	38430000	25630000	28750000	31900000	30110000	28590000	27620000	28920000	27830000	24690000	2.71467e+07	1.73033e+07	3.46067e+07	3.08667e+07	28760000	2.87733e+07	Vitamins	122.12	C6H6N2O	1.539
Com_117_pos	Kynurenic acid	3891000	2964000	2773000	1442000	1597000	1328000	767800	975300	2064000	3326000	5155000	4797000	4437000	3436000	4225000	2564000	2631000	2514000	2.56967e+06	3.20933e+06	1.45567e+06	1.26903e+06	4426000	4.03267e+06	Organic Acid And Its Derivatives	189.17	C10H7NO3	5.296
Com_124_pos	alpha-Keto-gamma-(methylthio)butyric acid	5027000	6355000	5261000	4621000	4240000	5312000	5519000	5829000	5583000	5295000	5125000	5111000	4516000	3921000	4826000	6657000	5394000	5253000	5768000	5.54767e+06	4.72433e+06	5.64367e+06	5177000	4421000	Organic Acid And Its Derivatives	148.18	C5H8O3S	13.57
Com_128_pos	trans-3-Hydroxy-L-proline	35090000	41900000	31180000	17210000	14290000	18310000	18940000	21860000	18510000	19810000	25320000	20590000	28690000	28320000	27900000	22990000	24630000	23980000	2.38667e+07	3.60567e+07	1.66033e+07	19770000	2.19067e+07	2.83033e+07	Amino Acid And Its Derivatives	131.13	C5H9NO3	2.14
Com_136_pos	1,2-Benzenedicarboxylic acid	10420000	10180000	9403000	6816000	6331000	6951000	7632000	7900000	7147000	6086000	7052000	5633000	7707000	7308000	7125000	7046000	7414000	7170000	7210000	10001000	6.69933e+06	7.55967e+06	6257000	7380000	Organic Acid And Its Derivatives	166.131	C8H6O4	4.11
Com_141_pos	Oleamide	104900000	218400000	154000000	223600000	239900000	270600000	224400000	154700000	165000000	198600000	197600000	208300000	178400000	169300000	81470000	153900000	183400000	189500000	175600000	159100000	244700000	1.81367e+08	201500000	1.43057e+08	Lipids	281.477	C18H35NO	15.12
Com_146_pos	Nicotianamine	8209000	14730000	7789000	1861000	1653000	1911000	4626000	3652000	3343000	2219000	2735000	2436000	5961000	7692000	6706000	4289000	5832000	6333000	5.48467e+06	1.02427e+07	1.80833e+06	3.87367e+06	2.46333e+06	6.78633e+06	Amino Acid And Its Derivatives	303.312	C12H21N3O6	0.86
Com_151_pos	2'-O-methyladenosine	4804000	8497000	3785000	2578000	2296000	4041000	2892000	3537000	4942000	3923000	5188000	3232000	6585000	8285000	6497000	3930000	4181000	4256000	4.12233e+06	5.69533e+06	2.97167e+06	3.79033e+06	4.11433e+06	7.12233e+06	Nucleotide And Its Derivates	281.268	C11H15N5O4	4.14
Com_152_pos	N-Acetyl-L-leucine	15890000	15750000	14810000	13360000	12770000	9221000	11970000	11250000	11110000	8114000	8580000	8339000	8538000	8346000	9657000	9998000	9339000	8974000	9437000	1.54833e+07	1.17837e+07	1.14433e+07	8.34433e+06	8847000	Amino Acid And Its Derivatives	173.21	C8H15NO3	1.04
Com_154_pos	N-Acetyl-Dl-glutamic acid	967500	1167000	860800	4249000	4247000	5819000	2546000	3281000	4424000	3656000	3375000	4341000	3568000	3995000	4238000	2919000	3215000	3569000	3.23433e+06	998433	4.77167e+06	3417000	3.79067e+06	3.93367e+06	Amino Acid And Its Derivatives	189.166	C7H11NO5	1.84
Com_163_pos	L-Valine	7607000	7744000	6350000	3372000	2873000	3366000	3541000	4100000	3423000	4001000	4830000	4080000	5705000	5261000	5039000	4712000	4573000	4770000	4685000	7.23367e+06	3.20367e+06	3688000	4.30367e+06	5335000	Amino Acid And Its Derivatives	117.146	C5H11NO2	1.2
Com_170_pos	Hesperetin-5-O-glucoside	77660000	26260000	141200000	97960000	35200000	66120000	31710000	20260000	104800000	121700000	198100000	225200000	48810000	37960000	58720000	89150000	93980000	114400000	9.91767e+07	8.17067e+07	6.64267e+07	5.22567e+07	1.81667e+08	4.84967e+07	Flavonoids	464.419	C22H24O11	6.59
Com_183_pos	Benzamidine	34730000	32520000	28880000	20310000	18140000	20770000	23320000	23780000	21270000	16370000	20200000	15100000	21870000	20980000	19880000	24080000	22240000	19710000	22010000	3.20433e+07	19740000	22790000	1.72233e+07	20910000	Benzene and substituted derivatives	120.152	C7H8N2	4.09
Com_194_pos	Sarcosine	11830000	16450000	11650000	6556000	5962000	7319000	6951000	8822000	7203000	6370000	5906000	6676000	4447000	4880000	5542000	9602000	7426000	6691000	7.90633e+06	13310000	6.61233e+06	7.65867e+06	6.31733e+06	4.95633e+06	Amino Acid And Its Derivatives	89.093	C3H7NO2	0.9
Com_201_pos	N2-Acetyl-L-lysine	76390000	54650000	57100000	35200000	46850000	49400000	48060000	55610000	51660000	69390000	82650000	88550000	108400000	111900000	112600000	57260000	73440000	85710000	7.21367e+07	6.27133e+07	4.38167e+07	5.17767e+07	8.01967e+07	1.10967e+08	Amino Acid And Its Derivatives	188.224	C8H16N2O3	1.03
Com_203_pos	N-Methyl-a-aminoisobutyric acid	118600000	103800000	89710000	44240000	38100000	46280000	44270000	53380000	49790000	49890000	65970000	50900000	74460000	58980000	69480000	63100000	59590000	61770000	6.14867e+07	1.04037e+08	4.28733e+07	4.91467e+07	5.55867e+07	67640000	Amino Acid And Its Derivatives	117.146	C5H11NO2	1.22
Com_206_pos	L-Saccharopine	22550000	25430000	20980000	5763000	4846000	5237000	8106000	8290000	6344000	10290000	13800000	9442000	12570000	11800000	13470000	10680000	11730000	11750000	1.13867e+07	2.29867e+07	5282000	7580000	1.11773e+07	1.26133e+07	Amino Acid And Its Derivatives	276.286	C11H20N2O6	1.03
Com_207_pos	L-Methionine sulfone	277400000	163500000	322600000	140200000	90970000	131600000	109400000	110200000	109100000	245500000	355100000	238300000	255700000	267600000	308200000	184400000	200100000	204000000	1.96167e+08	254500000	1.20923e+08	1.09567e+08	2.79633e+08	2.77167e+08	Amino Acid And Its Derivatives	181.21	C5H11NO4S	1.84
Com_208_pos	L-Methionine Methyl Ester	2219000	1608000	1257000	5202000	5572000	4982000	4653000	4932000	4889000	1123000	1021000	1039000	1045000	1145000	1091000	2348000	2397000	2369000	2.37133e+06	1.69467e+06	5252000	4.82467e+06	1061000	1.09367e+06	Amino Acid And Its Derivatives	163.24	C6H13NO2S	0.95
Com_213_pos	Homoserine	22780000	28250000	20610000	13730000	11730000	11450000	15200000	14190000	14150000	14070000	15540000	15670000	22140000	24520000	21490000	17640000	17990000	17240000	1.76233e+07	23880000	1.23033e+07	1.45133e+07	1.50933e+07	2.27167e+07	Amino Acid And Its Derivatives	119.119	C4H9NO3	0.9
Com_219_pos	Glutamine	64030000	87050000	77510000	24290000	21040000	29800000	43380000	42500000	34370000	60510000	62820000	52150000	53260000	47770000	74980000	61060000	50770000	46900000	52910000	7.61967e+07	2.50433e+07	4.00833e+07	5.84933e+07	58670000	Amino Acid And Its Derivatives	146.145	C5H10N2O3	0.81
Com_220_pos	Valine	184200000	171900000	166600000	85910000	68910000	81400000	90830000	106400000	77060000	95290000	110400000	98520000	133200000	117100000	120000000	122200000	116100000	106600000	1.14967e+08	1.74233e+08	78740000	91430000	1.01403e+08	1.23433e+08	Amino Acid And Its Derivatives	117.146	C5H11NO2	1.09
Com_221_pos	Proline	145500000	139700000	113200000	66190000	54070000	62480000	70680000	72990000	60720000	76420000	89350000	76320000	106800000	104300000	99700000	84400000	86450000	80430000	83760000	132800000	6.09133e+07	68130000	8.06967e+07	103600000	Amino Acid And Its Derivatives	115.131	C5H9NO2	0.96
Com_222_pos	Dl-Norleucine	133800000	86290000	82950000	105900000	87130000	86920000	100700000	92610000	101400000	49740000	59670000	55480000	58870000	54510000	54750000	79420000	81590000	73890000	78300000	1.01013e+08	9.33167e+07	9.82367e+07	5.49633e+07	5.60433e+07	Amino Acid And Its Derivatives	131.173	C6H13NO2	0.9
Com_223_pos	DL-Leucine	9006000	13500000	8380000	4376000	3034000	4962000	5075000	5795000	4998000	4359000	5501000	4700000	7099000	6971000	6757000	6324000	6033000	5511000	5956000	1.02953e+07	4124000	5.28933e+06	4.85333e+06	6.94233e+06	Amino Acid And Its Derivatives	131.173	C6H13NO2	2.3
Com_224_pos	Dl-Indole-3-lactic acid	240700000	222600000	220000000	129700000	113000000	136000000	141900000	133700000	150000000	189600000	207800000	181100000	216200000	207400000	212600000	182200000	183800000	180400000	1.82133e+08	2.27767e+08	1.26233e+08	1.41867e+08	1.92833e+08	2.12067e+08	Organoheterocyclic compounds	205.21	C11H11NO3	4.87
Com_225_pos	Dl-Dihydrosphingosine	172900	568000	227700	1846000	2418000	1157000	795700	514600	595100	339000	182700	1697000	251100	319600	159000	229600	285100	272200	262300	322867	1807000	635133	739567	243233	Alcohols and polyols	301.508	C18H39NO2	10.41
Com_226_pos	Dl-Alanyl-glycine	71870000	89650000	74320000	60820000	48910000	55950000	73790000	71490000	58770000	61430000	69940000	55430000	65110000	56340000	78620000	64090000	68840000	67430000	6.67867e+07	7.86133e+07	5.52267e+07	6.80167e+07	6.22667e+07	66690000	Amino Acid And Its Derivatives	146.144	C5H10N2O3	0.84
Com_228_pos	Dl-3-Hydroxynorvaline	14750000	13740000	24460000	12240000	12020000	11410000	13780000	13180000	11920000	15700000	16110000	14970000	26720000	27350000	29420000	17160000	16980000	16350000	16830000	17650000	11890000	12960000	1.55933e+07	27830000	Amino Acid And Its Derivatives	133.146	C5H11NO3	0.85
Com_231_pos	Cycloleucine	54410000	61130000	67490000	21800000	10500000	21880000	35820000	32790000	24810000	45940000	46870000	38360000	31440000	34270000	50100000	41000000	47600000	38940000	4.25133e+07	61010000	18060000	31140000	4.37233e+07	3.86033e+07	Amino Acid And Its Derivatives	129.157	C6H11NO2	0.84
Com_235_pos	Ala-gly	4811000	6949000	6162000	1931000	1619000	2314000	3051000	3399000	2566000	4773000	4982000	3886000	4226000	3643000	5778000	4709000	4173000	3859000	4247000	5974000	1.95467e+06	3.00533e+06	4547000	4549000	Amino Acid And Its Derivatives	146.144	C5H10N2O3	0.84
Com_243_pos	D-Pyroglutamic acid	31400000	35360000	27040000	111300000	103300000	145600000	74570000	92400000	122700000	86900000	81340000	93570000	86400000	102400000	102100000	93270000	89500000	76760000	86510000	3.12667e+07	1.20067e+08	9.65567e+07	87270000	9.69667e+07	Amino Acid And Its Derivatives	129.11	C5H7NO3	1.62
Com_244_pos	Indole	18690000	14770000	13740000	6049000	5088000	6354000	7279000	6509000	7234000	9504000	12080000	9024000	13200000	12160000	12280000	11340000	10640000	8939000	1.03063e+07	1.57333e+07	5.83033e+06	7.00733e+06	1.02027e+07	1.25467e+07	Organoheterocyclic compounds	117.148	C8H7N	4.87
Com_252_pos	Lysine	44120000	54520000	51120000	17360000	13580000	20180000	28370000	29520000	21490000	39850000	44850000	36600000	37660000	33730000	50880000	38140000	34820000	33550000	3.55033e+07	49920000	17040000	26460000	4.04333e+07	4.07567e+07	Amino Acid And Its Derivatives	146.188	C6H14N2O2	0.85
Com_282_pos	2-Pyrrolidinone	13700000	16300000	11500000	5609000	4591000	6055000	6380000	7558000	6160000	6154000	7831000	6243000	9408000	8982000	8747000	9177000	7949000	7171000	8099000	1.38333e+07	5.41833e+06	6.69933e+06	6.74267e+06	9.04567e+06	Organoheterocyclic compounds	85.1	C4H7NO	2.369
Com_290_pos	Eriocitrin	857800	363900	915600	563000	558900	592600	346700	207300	335800	2434000	7038000	6939000	3417000	861200	460000	1371000	1545000	1697000	1.53767e+06	712433	571500	296600	5.47033e+06	1579400	Flavonoids	596.534	C27H32O15	6.43
Com_304_pos	DL-Glutamine	54070000	58010000	58770000	24340000	19390000	25010000	39390000	39430000	25610000	49500000	50200000	43790000	44710000	41190000	55590000	42550000	44880000	42600000	4.33433e+07	56950000	2.29133e+07	34810000	47830000	4.71633e+07	Amino Acid And Its Derivatives	146.14	C5H10N2O3	0.84
Com_306_pos	L-lysine	67060000	91900000	77600000	25750000	20490000	29470000	42310000	41990000	29940000	55560000	62970000	50600000	58010000	49400000	72770000	52230000	52560000	53120000	5.26367e+07	7.88533e+07	2.52367e+07	38080000	5.63767e+07	60060000	Amino Acid And Its Derivatives	146.19	C6H14N2O2	0.74
Com_307_pos	DL-m-Tyrosine	15790000	8356000	18380000	8289000	5161000	6880000	5333000	5290000	6187000	13790000	24710000	15450000	13270000	17900000	21030000	9520000	10810000	11680000	10670000	1.41753e+07	6.77667e+06	5.60333e+06	1.79833e+07	17400000	Amino Acid And Its Derivatives	181.19	C9H11NO3	2.27
Com_310_pos	D-Serine	20620000	26520000	21970000	13290000	12380000	12710000	12860000	14240000	13790000	13310000	13010000	12170000	11760000	12190000	12030000	18490000	14830000	13820000	1.57133e+07	2.30367e+07	1.27933e+07	13630000	12830000	1.19933e+07	Amino Acid And Its Derivatives	105.09	C3H7NO3	0.851
Com_313_pos	beta-Alanine methyl ester	5451000	6410000	3140000	2885000	1924000	2398000	3866000	4094000	3060000	2888000	2876000	2547000	3456000	2683000	5083000	3225000	3175000	2968000	3.12267e+06	5.00033e+06	2.40233e+06	3.67333e+06	2.77033e+06	3.74067e+06	Amino Acid And Its Derivatives	103.12	C4H9NO2	0.98
Com_318_pos	1-Aminocyclopropanecarboxylic acid	9244000	10500000	7435000	5831000	4313000	4686000	5709000	5220000	4995000	4913000	5978000	5455000	6538000	7317000	6362000	6795000	6160000	6377000	6444000	9.05967e+06	4.94333e+06	5308000	5.44867e+06	6739000	Phytohormones	101.1	C4H7NO2	0.894
Com_319_pos	L-Phenylalanine	551700000	567800000	531000000	503500000	473000000	509900000	512900000	536000000	498100000	493600000	508800000	497300000	537700000	511100000	510000000	514600000	510000000	511100000	511900000	5.50167e+08	4.95467e+08	5.15667e+08	499900000	519600000	Amino Acid And Its Derivatives	165.19	C9H11NO2	4.108
Com_346_pos	Cinobufagin	20080000	13540000	19690000	21360000	13310000	5307000	11640000	6409000	12510000	18640000	14850000	15110000	23330000	21050000	23830000	14390000	16450000	17910000	16250000	17770000	1.33257e+07	1.01863e+07	16200000	2.27367e+07	Lipids	442.552	C26H34O6	6.51
Com_349_pos	Leucine	15570000	18910000	14070000	7508000	6114000	7938000	8091000	9619000	8124000	8736000	10920000	9128000	12420000	12070000	11940000	10350000	10910000	10420000	10560000	1.61833e+07	7.18667e+06	8.61133e+06	9.59467e+06	1.21433e+07	Amino Acid And Its Derivatives	131.175	C6H13NO2	2.1
Com_354_pos	Hirsuteine	1772000	607600	1158000	2547000	1807000	925300	1605000	1674000	2622000	4678000	4418000	4722000	3993000	3510000	2923000	2258000	2440000	2475000	2391000	1179200	1.75977e+06	1967000	4606000	3.47533e+06	Alkaloids and derivatives	366.46	C22H26N2O3	4.86
Com_356_pos	Kaempferol-3-O-rutinoside	43980000	28300000	59660000	54820000	49800000	80560000	60570000	54460000	69720000	161600000	365000000	346000000	169300000	52660000	44560000	111800000	120300000	127400000	1.19833e+08	43980000	6.17267e+07	6.15833e+07	2.90867e+08	88840000	Flavonoids	594.526	C27H30O15	6.51
Com_372_pos	N-acetylglycine	120300000	88890000	88410000	109900000	84900000	92640000	92610000	95920000	110000000	53460000	55690000	57710000	54320000	54890000	56660000	88620000	79040000	77030000	8.15633e+07	99200000	9.58133e+07	99510000	55620000	55290000	Amino Acid And Its Derivatives	117.043	C4H7NO3	0.91
Com_375_pos	7-methylguanine	239800000	238000000	223800000	180500000	163400000	181400000	191100000	201300000	183200000	166100000	183700000	154900000	200100000	192800000	186600000	183500000	189900000	184500000	1.85967e+08	2.33867e+08	175100000	1.91867e+08	1.68233e+08	1.93167e+08	Organoheterocyclic compounds	165.065	C6H7N5O	4.11
Com_376_pos	Apigenin-6-C-Glucoside	16230000	48670000	12440000	121500000	57320000	52410000	49220000	32330000	98690000	7289000	14360000	7749000	3398000	1457000	1332000	34120000	39170000	40330000	3.78733e+07	25780000	7.70767e+07	60080000	9.79933e+06	2.06233e+06	Flavonoids	432.113	C21H20O10	6.46
Com_385_pos	Caffeic aldehyde	35560000	18120000	39140000	16380000	11520000	15020000	12150000	12190000	12610000	28850000	45430000	27660000	28300000	32300000	38510000	22610000	23090000	23820000	2.31733e+07	30940000	1.43067e+07	1.23167e+07	33980000	3.30367e+07	Phenylpropanoids and polyketides	164.1	C9H8O3	1.84
Com_391_pos	Aminopurine	16640000	64090000	15280000	36010000	26540000	44660000	29910000	34220000	58920000	14810000	19320000	21910000	10630000	12090000	13850000	27640000	28250000	28910000	2.82667e+07	3.20033e+07	3.57367e+07	4.10167e+07	18680000	12190000	Organoheterocyclic compounds	135.1	C5H5N5	1.24
Com_394_pos	2-Aminoadipic acid	10910000	12420000	11000000	1957000	1624000	1943000	2659000	2988000	1513000	3784000	5487000	3883000	3569000	4029000	3936000	6148000	4960000	4816000	5308000	1.14433e+07	1.84133e+06	2.38667e+06	4.38467e+06	3.84467e+06	Amino Acid And Its Derivatives	161.1	C6H11NO4	0.95
Com_406_pos	C-hexosyl-apigenin C-pentoside	23480000	11850000	9379000	61750000	37510000	25030000	23500000	26220000	49540000	7078000	14420000	9745000	4454000	2044000	1722000	20790000	21310000	25790000	22630000	14903000	41430000	3.30867e+07	1.04143e+07	2740000	Flavonoids	564.1	C26H28O14	6.07
Com_412_pos	LysoPC 18:3	14970000	41710000	20690000	43970000	41610000	51570000	37940000	28750000	26300000	29080000	32420000	45400000	38280000	32260000	20950000	27240000	31070000	33540000	3.06167e+07	25790000	4.57167e+07	3.09967e+07	3.56333e+07	3.04967e+07	Lipids	517.3	C26H48NO7P	12.56
Com_413_pos	LysoPC 18:1 (2n isomer)	6469000	20560000	15880000	22080000	13920000	28560000	26280000	27090000	18760000	12530000	22290000	17220000	9871000	6664000	3929000	14930000	16770000	17100000	1.62667e+07	14303000	21520000	2.40433e+07	1.73467e+07	6.82133e+06	Lipids	521.4	C26H52NO7P	12.7
Com_415_pos	LysoPC 18:3 (2n isomer)	72810000	168200000	102600000	31590000	24560000	79740000	104100000	111500000	99530000	57710000	84000000	84060000	73920000	53050000	34340000	74340000	84350000	89600000	8.27633e+07	1.14537e+08	4.52967e+07	1.05043e+08	7.52567e+07	53770000	Lipids	517.2	C26H48NO7P	11.33
Com_417_pos	LysoPE 18:2 (2n isomer)	1489000	7595000	2434000	3100000	2744000	3100000	3583000	3360000	3257000	5543000	7770000	8881000	5381000	6625000	2502000	3373000	4503000	4848000	4.24133e+06	3.83933e+06	2.98133e+06	3400000	7398000	4836000	Lipids	477.6	C23H44NO7P	12.08
Com_418_pos	LysoPC 18:1	1023000	4522000	1913000	8145000	6031000	8537000	5080000	4015000	4238000	3632000	6724000	6646000	3342000	2267000	1247000	3110000	3850000	4063000	3.67433e+06	2486000	7571000	4.44433e+06	5.66733e+06	2.28533e+06	Lipids	521.1	C26H52NO7P	12.86
Com_424_pos	Lysine butyrate	54190000	36210000	34030000	44350000	35300000	41680000	38930000	42200000	50500000	23710000	25590000	22410000	19600000	19170000	23740000	33970000	35840000	32400000	34070000	4.14767e+07	4.04433e+07	4.38767e+07	2.39033e+07	2.08367e+07	Amino Acid And Its Derivatives	234.1	C10H22N2O4	0.89
Com_436_pos	MAG (18:3)	14880000	22420000	26370000	18740000	6806000	18850000	25700000	29330000	31670000	6972000	16690000	13840000	8831000	7266000	4842000	15620000	17730000	18150000	1.71667e+07	2.12233e+07	1.47987e+07	28900000	1.25007e+07	6.97967e+06	Lipids	352.2	C21H36O4	12.12
Com_437_pos	LysoPC 20:4	1389000	3922000	3872000	5073000	3452000	5194000	6063000	5298000	4867000	3109000	5298000	5161000	2245000	1567000	1064000	2988000	3673000	4232000	3631000	3061000	4573000	5.40933e+06	4.52267e+06	1.62533e+06	Lipids	543.4	C28H50NO7P	12.69
Com_440_pos	LysoPC 18:0	839000	4091000	910400	7547000	5304000	7002000	3462000	2030000	3091000	1089000	948400	8484000	1270000	863600	614200	1247000	1346000	1068000	1.22033e+06	1946800	6.61767e+06	2861000	3.50713e+06	915933	Lipids	523.36	C26H54NO7P	13.8
Com_443_pos	6-Aminocaproic acid	51570000	63330000	44140000	22590000	18040000	24310000	25100000	28260000	25010000	25810000	32660000	27450000	39640000	36910000	36700000	32030000	32350000	30480000	31620000	5.30133e+07	2.16467e+07	2.61233e+07	28640000	37750000	Lipids	131.095	C6H13NO2	2.07
Com_448_pos	Diethyl glutarate	53320000	35230000	36690000	22100000	30140000	31020000	32690000	37420000	30920000	44280000	53970000	69510000	71900000	80190000	77620000	37420000	41560000	50060000	4.30133e+07	4.17467e+07	2.77533e+07	3.36767e+07	55920000	76570000	Lipids	188.105	C9H16O4	0.67
Com_467_pos	(-)-N-[3',4'-Dihydroxy-(E)-cinnamoyl]-L-glutamic acid	491200	3077000	617300	5138000	5882000	5435000	3497000	1821000	2211000	1395000	1240000	4667000	822800	1143000	209800	804000	1151000	1205000	1.05333e+06	1.39517e+06	5485000	2.50967e+06	2434000	725200	Amino Acid And Its Derivatives	309.271	C14H15N1O7	16.07
Com_518_pos	C-pentosyl-C-hexosyl-apigenin	39250000	20650000	15970000	89280000	54270000	40630000	44210000	42620000	75380000	11280000	23500000	15990000	6792000	3610000	3336000	32960000	36360000	40000000	36440000	25290000	6.13933e+07	54070000	1.69233e+07	4.57933e+06	Flavonoids	564.49	C26H28O14	6.05
Com_526_pos	di-C,C-hexosyl-apigenin	9976000	11960000	4665000	21500000	13370000	17110000	13190000	13530000	24550000	3132000	6031000	3537000	1566000	1058000	889000	8612000	11850000	11060000	1.05073e+07	8867000	1.73267e+07	17090000	4.23333e+06	1171000	Flavonoids	594.518	C27H30O15	5.82
Com_529_pos	di-C,C-pentosyl-apigenin	14850000	935300	5029000	6275000	16840000	4980000	5099000	6456000	10780000	3248000	8787000	6341000	1882000	1428000	1193000	4864000	5801000	7257000	5974000	6938100	9365000	7445000	6.12533e+06	1501000	Flavonoids	534.47	C25H26O13	6.59
Com_539_pos	IAA-Asp	3916000	2800000	3719000	2455000	2744000	2284000	4752000	5168000	3349000	3715000	2184000	1630000	4091000	3413000	3966000	2683000	2829000	3137000	2883000	3.47833e+06	2.49433e+06	4423000	2.50967e+06	3.82333e+06	Phytohormones	290.271	C14H14N2O5	6.78
Com_549_pos	LPC(1-acyl 18:1)	5880000	17870000	13160000	18990000	11990000	24030000	22930000	22820000	15720000	11530000	18510000	15070000	8524000	5533000	3373000	12650000	14050000	14510000	1.37367e+07	1.23033e+07	1.83367e+07	20490000	1.50367e+07	5810000	Lipids	521.67	C26H52NO7P	12.76
Com_574_pos	N-Acetyl-L-valine	7290000	7399000	6164000	7126000	7760000	9067000	6950000	9333000	9613000	5613000	5197000	4404000	6131000	4865000	5799000	5977000	7134000	5339000	6150000	6951000	7.98433e+06	8632000	5.07133e+06	5.59833e+06	Amino Acid And Its Derivatives	159.183	C7H13NO3	0.96
Com_582_pos	Nicotinic acid-hexoside	12390000	15920000	11260000	4408000	4680000	4989000	5257000	5610000	4406000	8907000	11220000	9434000	11000000	13290000	12260000	9362000	10300000	8807000	9.48967e+06	13190000	4.69233e+06	5091000	9.85367e+06	1.21833e+07	Carbohydrates And Its Derivatives	285.2	C12H15NO7	0.97
Com_598_pos	Quercetin-5-O-hexoside	71880000	16460000	124800000	99750000	36390000	46400000	30140000	17580000	79200000	98340000	207200000	180400000	37930000	26480000	45200000	68840000	97050000	91610000	8.58333e+07	7.10467e+07	6.08467e+07	4.23067e+07	161980000	3.65367e+07	Flavonoids	464.376	C21H20O12	6.52
Com_599_pos	Quercetin-3'-O-glucoside	43020000	8707000	65310000	58030000	22940000	22610000	13240000	10080000	52260000	51600000	142200000	108600000	19800000	14530000	27340000	38260000	52920000	51770000	47650000	3.90123e+07	3.45267e+07	2.51933e+07	100800000	2.05567e+07	Flavonoids	464.376	C21H20O12	6.54
Com_608_pos	Tricetin-O-hexoside	38940000	30270000	64660000	33540000	19960000	25860000	22340000	17410000	31490000	32420000	86680000	65160000	18180000	15800000	15610000	34150000	29320000	29730000	3.10667e+07	4.46233e+07	2.64533e+07	2.37467e+07	61420000	16530000	Flavonoids	464.383	C21H20O12	6.46
Com_626_pos	Apigenin-6,8-di-C-glycoside	23750000	28470000	10980000	53310000	45260000	37690000	32440000	34950000	57630000	7624000	15880000	10380000	3883000	2855000	2246000	22470000	29260000	29270000	27000000	2.10667e+07	45420000	4.16733e+07	1.12947e+07	2.99467e+06	Flavonoids	594.518	C27H30O15	5.73
Com_642_pos	Orotic acid	11840000	13460000	9470000	30360000	27580000	40200000	17070000	20090000	29870000	18180000	18950000	17310000	16730000	21560000	18020000	17900000	18960000	15330000	1.73967e+07	11590000	3.27133e+07	2.23433e+07	1.81467e+07	18770000	Vitamins	156.096	C5H4N2O4	1.44
Com_652_pos	Betaine	164600000	127200000	124000000	129600000	133200000	136300000	128600000	139100000	147400000	79360000	75480000	72440000	68850000	58530000	82140000	120900000	103800000	100000000	1.08233e+08	138600000	1.33033e+08	1.38367e+08	75760000	69840000	Alkaloids and derivatives	117.15	C5H11NO2	0.907
Com_667_pos	Sorbic acid	10900000	5691000	8995000	7912000	5197000	3304000	5180000	2342000	4179000	4948000	4865000	4446000	9665000	7439000	9790000	7286000	6328000	5883000	6499000	8.52867e+06	5471000	3.90033e+06	4753000	8.96467e+06	Lipids	112.127	C6H8O2	6.72
Com_672_pos	sn-Glycero-3-phosphocholine	34880000	15790000	38180000	1587000	3986000	5477000	5859000	4604000	3861000	14800000	18500000	12920000	16380000	15320000	19950000	15520000	14130000	13040000	14230000	2.96167e+07	3.68333e+06	4.77467e+06	1.54067e+07	1.72167e+07	Lipids	257.22	C8H20NO6P	0.91
Com_674_pos	Phosphocholine	52020000	33460000	45010000	12410000	13610000	16700000	15590000	15010000	11800000	25130000	33540000	30180000	48360000	47610000	43230000	25860000	29820000	26650000	2.74433e+07	4.34967e+07	14240000	1.41333e+07	2.96167e+07	46400000	Amines	184.15	C5H15NO4P	0.87
Com_690_pos	Maleic acid	14180000	19140000	14270000	6066000	6028000	7809000	6099000	7142000	6613000	7422000	8155000	7279000	10400000	9422000	10300000	11360000	9389000	8158000	9.63567e+06	1.58633e+07	6.63433e+06	6618000	7.61867e+06	1.00407e+07	Organic Acid And Its Derivatives	116.011	C4H4O4	0.96
Com_698_pos	Zarzissine	43980000	20720000	48740000	20130000	14440000	18860000	15660000	15580000	15360000	33250000	52490000	33730000	34520000	39690000	45420000	28010000	29330000	28450000	2.85967e+07	3.78133e+07	17810000	1.55333e+07	3.98233e+07	3.98767e+07	Organoheterocyclic compounds	135.054	C5H5N5	1.83
Com_702_pos	6-Deoxyfagomine	6413000	7962000	5517000	2824000	2304000	3161000	3313000	3842000	3321000	3436000	4306000	3504000	5050000	4827000	4722000	4253000	4288000	4030000	4.19033e+06	6.63067e+06	2763000	3492000	3.74867e+06	4.86633e+06	Alkaloids and derivatives	131.095	C6H13NO2	2.06
Com_705_pos	HBOA	488100000	486000000	477800000	449000000	420400000	439800000	450100000	469900000	440400000	439100000	470700000	430700000	466700000	461700000	457000000	433100000	460800000	463600000	452500000	4.83967e+08	436400000	4.53467e+08	4.46833e+08	461800000	Organoheterocyclic compounds	165.042	C8H7NO3	4.15
Com_720_pos	L-2-Aminoadipic acid	4631000	4532000	3915000	873400	674800	755200	1068000	1187000	695400	1648000	2052000	1288000	1619000	1480000	1693000	1716000	2176000	2037000	1.97633e+06	4.35933e+06	767800	983467	1.66267e+06	1.59733e+06	Amino Acid And Its Derivatives	161.069	C6H11NO4	0.93
Com_724_pos	L-Leucyl-L-phenylalanine	928900	4867000	946500	1817000	1351000	2004000	2167000	2630000	2837000	668300	935500	780000	550300	752000	585700	1446000	1470000	1504000	1.47333e+06	2.24747e+06	1724000	2.54467e+06	794600	629333	Amino Acid And Its Derivatives	278.163	C15H22N2O3	6.25
Com_727_pos	2-Aminoisobutyric acid	47720000	45760000	38480000	27940000	21820000	29160000	25740000	28420000	30300000	28950000	31070000	31200000	26980000	31350000	30510000	36140000	31230000	26560000	31310000	4.39867e+07	2.63067e+07	2.81533e+07	3.04067e+07	2.96133e+07	Amino Acid And Its Derivatives	103.063	C4H9NO2	0.82
Com_730_pos	Luteolin-4'-O-glucoside	177500000	46920000	216000000	82100000	73600000	121300000	96630000	100200000	209500000	147100000	265500000	240300000	79270000	47460000	53600000	128200000	172700000	149800000	1.50233e+08	1.46807e+08	9.23333e+07	1.35443e+08	2.17633e+08	60110000	Flavonoids	448.4	C21H20O11	6.8
Com_736_pos	Betanin	12710000	3414000	12720000	1646000	3413000	3393000	1477000	2239000	5798000	8387000	9921000	7819000	7021000	3135000	8991000	4992000	4561000	6502000	5.35167e+06	9.61467e+06	2.81733e+06	3.17133e+06	8709000	6.38233e+06	Alkaloids and derivatives	550.143	C24H26N2O13	6.65
Com_747_pos	N-Acetylmuramate	40380000	32070000	26980000	39310000	25610000	30970000	46530000	57270000	40510000	57850000	69440000	67290000	48880000	46750000	36880000	37110000	43220000	39350000	3.98933e+07	3.31433e+07	3.19633e+07	4.81033e+07	64860000	44170000	Carbohydrates And Its Derivatives	293.271	C11H19NO8	2.43
Com_755_pos	N-Methylalanine	10910000	10740000	8334000	5463000	4760000	6035000	5152000	5408000	6378000	5361000	6581000	6030000	5417000	6504000	6330000	7563000	6555000	5781000	6633000	9.99467e+06	5.41933e+06	5646000	5.99067e+06	6.08367e+06	Amino Acid And Its Derivatives	103.12	C4H9NO2	0.91
Com_773_pos	Dihydroactinidiolide	3978000	6230000	2416000	21660000	9947000	25160000	4662000	6081000	5940000	5785000	10470000	11840000	12000000	8247000	13640000	8592000	9403000	8330000	8775000	4208000	1.89223e+07	5561000	9365000	1.12957e+07	Organoheterocyclic compounds	180.24	C11H16O2	10.02
Com_783_neg	Epigallocatechin 3-gallate	501000000	499400000	551300000	91290000	360800000	209400000	137800000	199100000	145200000	360700000	523600000	298700000	456700000	428100000	542500000	420600000	458000000	469500000	4.49367e+08	5.17233e+08	2.20497e+08	160700000	3.94333e+08	4.75767e+08	Flavonoids	458.37	C22H18O11	5.874
Com_787_neg	Chlorogenic Acid	61830000	12450000	61500000	15500000	14110000	3445000	12070000	8276000	13790000	41320000	50470000	36160000	40700000	50600000	48890000	33710000	35410000	36080000	3.50667e+07	45260000	1.10183e+07	1.13787e+07	42650000	46730000	Alcohols and polyols	354.31	C16H18O9	5.37
Com_792_neg	Myricitrin	11530000	3669000	21870000	13930000	7491000	13310000	5055000	8105000	25870000	25260000	62360000	34100000	5472000	3896000	7189000	13010000	17090000	17400000	1.58333e+07	1.23563e+07	11577000	13010000	4.05733e+07	5519000	Flavonoids	464.38	C21H20O12	6.547
Com_794_neg	Neohesperidin	191700	182440	681100	884500	130600	218600	230200	250135	2443000	1181000	3894000	3348000	218500	203600	107200	860700	901600	983500	915267	351747	411233	974445	2.80767e+06	176433	Flavonoids	610.56	C28H34O15	7.2
Com_806_neg	Methyl gallate	8308000	10030000	12070000	4059000	4860000	7286000	7495000	4403000	7269000	7121000	6087000	5795000	6866000	6525000	8045000	6837000	6866000	7256000	6.98633e+06	10136000	5.40167e+06	6389000	6.33433e+06	7.14533e+06	Organic Acid And Its Derivatives	184.15	C8H8O5	5.523
Com_810_neg	Isoquercitrin	28790000	8949000	55310000	37770000	20970000	35640000	14060000	22700000	67230000	65020000	149000000	85110000	14580000	11420000	18510000	38480000	46730000	45070000	4.34267e+07	3.10163e+07	31460000	3.46633e+07	99710000	1.48367e+07	Flavonoids	464.38	C21H20O12	6.596
Com_813_neg	Pyrogallol	22100000	18890000	25100000	12660000	12800000	12640000	7814000	6920000	9442000	17100000	16560000	13950000	23430000	21770000	24170000	16790000	17100000	16200000	1.66967e+07	22030000	12700000	8.05867e+06	15870000	2.31233e+07	Phenols And Its Derivatives	126.11	C6H6O3	2.787
Com_814_neg	Quinic acid	98310000	84010000	130300000	197000000	191700000	168300000	184400000	197900000	192000000	173600000	182000000	169300000	130000000	141600000	128100000	167200000	157700000	147700000	1.57533e+08	1.04207e+08	1.85667e+08	1.91433e+08	1.74967e+08	1.33233e+08	Organic Acid And Its Derivatives	192.17	C7H12O6	0.998
Com_820_neg	Salicylic acid	14330000	9059000	11010000	7659000	5755000	6544000	6950000	8824000	6369000	11430000	10900000	8056000	8126000	8355000	8632000	7966000	8845000	8770000	8527000	1.14663e+07	6.65267e+06	7381000	1.01287e+07	8371000	Phytohormones	138.12	C7H6O3	7.67
Com_823_neg	Gallic acid	147000000	131400000	171400000	88070000	89090000	85950000	58680000	51630000	67790000	127500000	121400000	105100000	161300000	150600000	169300000	117000000	121100000	120400000	119500000	1.49933e+08	8.77033e+07	5.93667e+07	118000000	160400000	Organic Acid And Its Derivatives	170.12	C7H6O5	2.84
Com_835_neg	Hyperoside	9266000	3070000	18800000	11330000	7220000	12460000	4664000	6979000	22770000	23360000	55030000	30500000	4587000	3554000	6420000	11420000	15370000	16000000	1.42633e+07	1.03787e+07	1.03367e+07	11471000	3.62967e+07	4.85367e+06	Flavonoids	464.38	C21H20O12	6.554
Com_852_neg	Isovitexin	857700	9995000	1244000	14780000	15590000	14780000	14160000	12830000	25450000	989400	1513000	990200	200800	150400	106200	4530000	5331000	6607000	5.48933e+06	4.03223e+06	15050000	17480000	1164200	152467	Flavonoids	432.378	C21H20O10	6.533
Com_860_neg	Neochlorogenic acid	13310000	5332000	12400000	7407000	5715000	3177000	4370000	3082000	8673000	12430000	16910000	10240000	11630000	15560000	15960000	8252000	9418000	9674000	9.11467e+06	1.03473e+07	5433000	5375000	1.31933e+07	1.43833e+07	Phenols And Its Derivatives	354.309	C16H18O9	4.879
Com_862_neg	Poncirin	2489000	978700	4190000	501900	1106000	2848000	5619000	1049000	1258000	11010000	9585000	14940000	14680000	18460000	7225000	4617000	5635000	5563000	5.27167e+06	2.55257e+06	1485300	2642000	11845000	13455000	Flavonoids	594.561	C28H34O14	8.049
Com_869_neg	Isochlorogenic acid A	4118000	10700000	4912000	2102000	10530000	8136000	6781000	7278000	15230000	144200	300900	111400	1060000	145400	3981000	3889000	4236000	4603000	4.24267e+06	6.57667e+06	6.92267e+06	9763000	185500	1728800	Alcohols and polyols	516.451	C25H24O12	6.912
Com_875_neg	Uridine 5'-monophosphate	3055000	5866000	3307000	1835000	1486000	6329000	4449000	4794000	4212000	4474000	2877000	2346000	5297000	6622000	5847000	2469000	5104000	2118000	3.23033e+06	4076000	3.21667e+06	4485000	3.23233e+06	5922000	Nucleotide And Its Derivates	324.18	C9H13N2O9P	1.037
Com_881_neg	L-Asparagine	16770000	28700000	14590000	11710000	8986000	8849000	13290000	11130000	10250000	13110000	17160000	15960000	18410000	17470000	16490000	14980000	15660000	15080000	15240000	20020000	9.84833e+06	1.15567e+07	15410000	1.74567e+07	Amino Acid And Its Derivatives	132.12	C4H8N2O3	0.843
Com_882_neg	Ellagic acid	5375000	3565000	10490000	866600	4021000	6995000	4586000	4086000	2860000	8405000	5243000	5528000	13030000	14190000	10820000	6321000	6880000	6397000	6.53267e+06	6.47667e+06	3.96087e+06	3844000	6392000	12680000	Lipids	302.19	C14H6O8	6.54
Com_921_neg	kaempferol-7-O-glucoside	12550000	3192000	34870000	5593000	6709000	41240000	10290000	19200000	33780000	28720000	40960000	28610000	5187000	4442000	5044000	16950000	18010000	20010000	1.83233e+07	1.68707e+07	1.78473e+07	21090000	3.27633e+07	4891000	Flavonoids	448.377	C21H20O11	6.65
Com_944_neg	gamma,gamma-Dimethylallyl pyrophosphate	29640000	11080000	17290000	1965000	3206000	5547000	6283000	5443000	3156000	5106000	7100000	4845000	7702000	6813000	9992000	8041000	7986000	7731000	7.91933e+06	1.93367e+07	3.57267e+06	4.96067e+06	5.68367e+06	8169000	Lipids	246.092	C5H12O7P2	0.95
Com_958_neg	D-Fructose 6-Phosphate	11460000	10550000	11670000	4856000	6143000	7115000	8181000	6904000	6241000	6179000	6583000	11750000	6427000	6383000	7431000	7563000	7889000	7041000	7.49767e+06	1.12267e+07	6038000	7.10867e+06	8.17067e+06	6747000	Carbohydrates And Its Derivatives	260.136	C6H13O9P	0.86
Com_979_neg	Lysope 18:1	326500	1380000	577000	2375000	2003000	1796000	1382000	1092000	992300	1051000	1302000	2134000	902600	720500	361800	776700	953900	977000	902533	761167	2058000	1.15543e+06	1.49567e+06	661633	Lipids	479.588	C23H46NO7P	12.81
Com_1025_neg	D-Panthotenate	9884000	11010000	9543000	5470000	6067000	8485000	9991000	12090000	8363000	8101000	10440000	7674000	9080000	8805000	8581000	7765000	8610000	8915000	8430000	1.01457e+07	6674000	10148000	8.73833e+06	8822000	Amino Acid And Its Derivatives	219.235	C9H17NO5	4.59
Com_1043_neg	Tea polyphenol	105900000	105400000	121400000	19610000	65960000	30790000	21350000	28860000	24950000	69850000	117000000	53440000	99260000	83820000	126100000	89610000	93300000	96200000	9.30367e+07	110900000	3.87867e+07	2.50533e+07	8.00967e+07	103060000	Flavonoids	458.4	C22H18O11	5.83
Com_1052_neg	2,6-Dihydroxybenzoic acid	11790000	5096000	5913000	5831000	3509000	5471000	6597000	7388000	7064000	10620000	8555000	6331000	4283000	3848000	4538000	6515000	5995000	5865000	6125000	7.59967e+06	4937000	7.01633e+06	8502000	4223000	Organic Acid And Its Derivatives	154.12	C7H6O4	6.13
Com_1056_neg	3,5-Dihydroxybenzoic acid	4276000	3512000	4900000	7183000	5681000	21800000	6578000	11140000	6655000	9036000	11980000	7541000	8034000	7824000	10730000	7503000	8061000	7827000	7797000	4.22933e+06	1.15547e+07	8.12433e+06	9519000	8.86267e+06	Organic Acid And Its Derivatives	154.12	C7H6O4	4.461
Com_1070_neg	Corilagin	43390000	22376500	34450000	12261458	12309685	4664000	12990771	12510078	12883254	10950000	7967000	7288000	34480000	28090000	56930000	14310000	23500000	26000000	21270000	33405500	9.74505e+06	12794701	8735000	3.98333e+07	Phenolic acids	634.453	C27H22O18	5.7
Com_1086_neg	Cryptochlorogenic acid	78440000	16680000	73800000	21080000	18190000	4314000	15300000	10200000	16930000	52380000	64320000	44370000	51850000	59310000	66870000	40470000	46790000	46120000	44460000	5.63067e+07	14528000	1.41433e+07	53690000	5.93433e+07	Alcohols and polyols	354.309	C16H18O9	5.443
Com_1121_neg	(-)-Epicatechin	24660000	17020000	11440000	263500000	59580000	12800000	91190000	25340000	168100000	19660000	23120000	31840000	9529000	13490000	7464000	25630000	28090000	29220000	2.76467e+07	1.77067e+07	111960000	9.48767e+07	2.48733e+07	10161000	Flavonoids	290.27	C15H14O6	5.9
Com_1137_neg	Rutin	122300000	93100000	141400000	141400000	77440000	93020000	89350000	77960000	124000000	132500000	212300000	186500000	52820000	52550000	44600000	108800000	119500000	127400000	1.18567e+08	1.18933e+08	1.03953e+08	9.71033e+07	177100000	49990000	Flavonoids	610.518	C27H30O16	6.451
Com_1139_neg	Vitexin	1074000	9608000	772000	14040000	11460000	12120000	12810000	11960000	21600000	964100	1387000	1257000	170900	112900	1212977	3973000	4988000	5119000	4.69333e+06	3818000	12540000	1.54567e+07	1202700	498926	Flavonoids	432.38	C21H20O10	6.559
Com_1147_neg	Malonic acid	2039000	2262000	1273000	1962000	2168000	2094000	2965000	3446000	2737000	1476000	1474000	1104000	1383000	1377000	1326000	2021000	1846000	1657000	1.84133e+06	1858000	2.07467e+06	3.04933e+06	1.35133e+06	1362000	Organic Acid And Its Derivatives	104.011	C3H4O4	1.19
Com_1153_neg	Acetyl tryptophan	4417000	3305000	4166000	3364000	3369000	3390000	6700000	6884000	5071000	3740000	2460000	1809000	4212000	3384000	4042000	3704000	3430000	3510000	3548000	3.96267e+06	3.37433e+06	6.21833e+06	2.66967e+06	3.87933e+06	Amino Acid And Its Derivatives	246	C13H14N2O3	6.78
Com_1171_neg	Cyanidin-O-acetylhexoside	13740000	4310000	12260000	2043000	4385000	23920000	4860000	7028000	11350000	10210000	8398000	8394000	6419000	2547000	3516000	6397000	7067000	8344000	7.26933e+06	1.01033e+07	10116000	7746000	9.00067e+06	4.16067e+06	Flavonoids	490.1	C23H22O12	7.12
Com_1184_neg	1-O-p-Coumaroyl quinic acid	248100000	210100000	185800000	284900000	272200000	284500000	303100000	304700000	291800000	251500000	272600000	273900000	194400000	229400000	200000000	223400000	240100000	231100000	2.31533e+08	2.14667e+08	2.80533e+08	2.99867e+08	266000000	2.07933e+08	Organic Acid And Its Derivatives	338.1	C16H18O8	5.95
Com_1197_neg	Kaempferol-3-O-robinobioside	79560000	52470000	132300000	50470000	62400000	137100000	132600000	129100000	144500000	109500000	153300000	187600000	31590000	26400000	24770000	89760000	94700000	101600000	9.53533e+07	88110000	8.33233e+07	135400000	1.50133e+08	2.75867e+07	Flavonoids	594.159	C27H30O15	6.55
Com_1198_neg	Isohemiphloin	2859000	2534000	2281000	4827000	5482000	5682000	3418000	3569000	7090000	3610000	4828000	4847000	2008000	1292000	1810000	3100000	3408000	3596000	3368000	2558000	5.33033e+06	4.69233e+06	4.42833e+06	1.70333e+06	Flavonoids	434.121	C21H22O10	6.39
Com_1201_neg	L-Malic acid	12830000	25980000	13600000	21440000	17310000	22150000	22620000	27220000	23460000	17480000	20480000	16850000	21980000	23790000	21710000	20960000	20020000	17460000	19480000	17470000	20300000	2.44333e+07	18270000	2.24933e+07	Organic Acid And Its Derivatives	134.022	C4H6O5	1.08
Com_1208_neg	D-Glucose-6-phosphate	14370000	13520000	14650000	6100000	4971000	7525000	10300000	7053000	6835000	8465000	8665000	21430000	9525000	8583000	8825000	9502000	10210000	10000000	9904000	14180000	6.19867e+06	8.06267e+06	1.28533e+07	8.97767e+06	Carbohydrates And Its Derivatives	260.03	C6H13O9P	0.86
Com_1209_neg	Dl-Glyceraldehyde 3-phosphate	38900000	34350000	45450000	22880000	22140000	22580000	14720000	12590000	17060000	31720000	31120000	26290000	41920000	39980000	44690000	30140000	31820000	29880000	3.06133e+07	3.95667e+07	2.25333e+07	14790000	29710000	4.21967e+07	Carbohydrates And Its Derivatives	169.998	C3H7O6P	2.76
Com_1221_neg	D-Xylonic acid	7274000	8510000	6574000	7074000	4933000	5332000	8545000	7890000	7615000	6339000	6686000	6458000	6660000	6678000	7614000	6616000	7203000	6751000	6.85667e+06	7.45267e+06	5.77967e+06	8.01667e+06	6.49433e+06	6984000	Organic Acid And Its Derivatives	166.048	C5H10O6	0.9
Com_1223_neg	Cynarin	3026000	7474000	3666000	1757000	8063000	4986000	5420000	6403000	9045000	134700	313500	108600	662900	103300	3423000	3207000	4098000	3284000	3.52967e+06	4722000	4.93533e+06	6956000	185600	1396400	Organic Acid And Its Derivatives	516.458	C25H24O12	6.89
Com_1224_neg	1,5-Dicaffeoylquinic acid	3789000	10090000	4946000	2432000	11000000	5847000	6875000	8160000	10300000	198900	439700	162400	1027000	120200	4176000	4001000	5507000	4484000	4664000	6275000	6.42633e+06	8445000	267000	1774400	Organic Acid And Its Derivatives	516.458	C25H24O12	6.89
Com_1250_neg	Isomucronulatol-7-O-glucoside	9834000	3411000	18670000	11950000	6942000	12860000	5228000	8443000	25000000	22090000	57740000	30970000	4741000	3838000	7243000	12320000	14980000	15510000	14270000	1.06383e+07	10584000	1.28903e+07	3.69333e+07	5274000	Flavonoids	464.469	C23H28O10	6.53
Com_1262_neg	Lonicerin	77210000	50240000	131800000	53790000	64480000	137200000	125400000	135400000	147000000	104600000	168200000	178900000	31990000	24810000	24190000	83480000	99230000	101500000	9.47367e+07	8.64167e+07	8.51567e+07	1.35933e+08	1.50567e+08	2.69967e+07	Flavonoids	594.526	C27H30O15	6.73
Com_1269_neg	Isoschaftoside	33050000	19240000	10570000	105300000	75350000	64840000	66570000	75430000	123500000	10400000	17940000	13150000	4488000	2349000	1953000	33770000	39300000	40980000	3.80167e+07	2.09533e+07	81830000	88500000	13830000	2930000	Flavonoids	564.499	C26H28O14	6.03
Com_1316_neg	Neohesperidin dihydrochalcone	1696000	1533000	2438000	2380000	1149000	1447000	1311000	1106000	2070000	2192000	4523000	3444000	789500	756900	684400	1793000	1860000	1982000	1.87833e+06	1889000	1.65867e+06	1.49567e+06	3.38633e+06	743600	Flavonoids	612.576	C28H36O15	6.43
Com_1345_neg	Spiraeoside	17930000	5662000	35870000	21690000	13520000	24350000	10190000	14540000	43850000	42850000	109000000	60530000	10110000	7935000	12800000	24970000	30190000	31680000	2.89467e+07	1.98207e+07	1.98533e+07	22860000	7.07933e+07	1.02817e+07	Flavonoids	464.096	C21H20O12	6.59
Com_1348_neg	Laricitrin	17260000	4662000	14990000	2099000	5455000	4323000	2958000	1949000	2663000	10150000	12110000	11190000	21130000	20970000	20680000	8456000	8620000	8982000	8686000	12304000	3959000	2.52333e+06	11150000	2.09267e+07	Flavonoids	332.262	C16H12O8	2.6
Com_1349_neg	Morin	5214000	5778000	9090000	11130000	4682000	8238000	8140000	6161000	22380000	6402000	20570000	19590000	2931000	2480000	2379000	8890000	9369000	8729000	8996000	6694000	8.01667e+06	12227000	1.55207e+07	2.59667e+06	Flavonoids	302.043	C15H10O7	8.05
Com_1359_neg	Abscisic Acid	14170000	9386000	13950000	9877000	9769000	13980000	10440000	12700000	12720000	13020000	15720000	12480000	9243000	8725000	11310000	10960000	11100000	10320000	1.07933e+07	12502000	1.12087e+07	1.19533e+07	13740000	9.75933e+06	Phytohormones	264.32	C15H20O4	8.13
Com_1407_neg	4-p-Coumaroylquinic acid	40790000	36230000	23300000	42150000	44960000	58980000	50280000	51490000	51320000	40010000	47570000	37710000	24950000	31130000	31520000	29630000	35400000	35830000	33620000	33440000	4.86967e+07	51030000	4.17633e+07	29200000	Phenolic acids	338.1	C16H18O8	5.93
Com_1411_neg	3-Hydroxyoctadecanoic Acid	39430000	57040000	75350000	10772877	17980000	5015000	31540000	44540000	4614000	8638000	9275000	3896000	8192000	9586000	3456000	23670000	23430000	23140000	2.34133e+07	5.72733e+07	11255959	26898000	7.26967e+06	7078000	Lipids	300.267	C18H36O3	13.6
Com_1424_neg	L-threo-3-Methylaspartate	8116000	10980000	8591000	4044000	4568000	4319000	5532000	4058000	4602000	5427000	5928000	4380000	5079000	5686000	4579000	5868000	6344000	5472000	5.89467e+06	9229000	4.31033e+06	4.73067e+06	5245000	5.11467e+06	Amino Acid And Its Derivatives	147.053	C5H9NO4	0.87
Com_1429_neg	3-O-p-Coumaroylquinic acid	29560000	25230000	11930000	50180000	42760000	77610000	59650000	61840000	70180000	14390000	15920000	12050000	8335000	8454000	9197000	21070000	24880000	24110000	2.33533e+07	22240000	56850000	63890000	14120000	8662000	Phenolic acids	338.1	C16H18O8	5.92
Com_1432_neg	N-Acetyl-L-Tryptophan	9698000	8136000	9332000	6371000	8119000	9508000	13720000	14620000	10290000	11440000	7241000	5164000	9948000	7646000	9669000	8723000	9725000	7285000	8.57767e+06	9.05533e+06	7.99933e+06	1.28767e+07	7.94833e+06	9.08767e+06	Amino Acid And Its Derivatives	246.1	C13H14N2O3	6.72
Com_1463_neg	Iminodiacetic acid	24460000	24510000	33060000	18320000	17510000	22090000	27640000	24150000	26270000	22060000	20480000	20660000	22410000	25460000	22830000	27860000	20520000	22520000	2.36333e+07	2.73433e+07	1.93067e+07	26020000	2.10667e+07	2.35667e+07	Amino Acid And Its Derivatives	133.1	C4H7NO4	0.86
